# Supplementary material for: A high-quality sponge gourd (Luffa cylindrica) genome
Source: Hortic Res. 2020 Aug 1;7:128. doi: 10.1038/s41438-020-00350-9 (PMC7395165; doi:10.1038/s41438-020-00350-9)
Supplement: Supplementary file 2 — Supplementary table S13 [file 41438_2020_350_MOESM2_ESM.xlsx]

## Sheet: Sheet1
Supplemental Table S13. Significantly enriched KEGG pathway involved in the sponge gourd specific genes.
MapID	MapTitle	Pvalue	AdjustedPv	x	y	n	N	EnrichDirect	genes
map00220	Arginine biosynthesis	3.75383e-144	8.07074e-142	124	193	1149	11749	Over	Lcy01g004320 Lcy01g005020 Lcy01g009670 Lcy01g010820 Lcy01g011280 Lcy01g011290 Lcy02g009110 Lcy02g009910 Lcy02g010390 Lcy02g010710 Lcy02g011530 Lcy02g012150 Lcy02g012270 Lcy03g000570 Lcy03g002130 Lcy03g003140 Lcy03g005510 Lcy03g008480 Lcy03g009490 Lcy03g009570 Lcy03g020170 Lcy04g001220 Lcy04g001890 Lcy04g001930 Lcy04g002050 Lcy04g002960 Lcy04g003220 Lcy04g005520 Lcy04g006860 Lcy04g020240 Lcy05g006…
map01210	2-Oxocarboxylic acid metabolism	1.01051e-121	7.24199e-120	127	228	1149	11749	Over	Lcy01g004320 Lcy01g005020 Lcy01g009670 Lcy01g010820 Lcy01g011280 Lcy01g011290 Lcy02g009110 Lcy02g009910 Lcy02g010390 Lcy02g010710 Lcy02g011530 Lcy02g012150 Lcy02g012270 Lcy03g000570 Lcy03g002130 Lcy03g003140 Lcy03g005510 Lcy03g005780 Lcy03g008480 Lcy03g009490 Lcy03g009570 Lcy03g020170 Lcy04g001220 Lcy04g001890 Lcy04g001930 Lcy04g002050 Lcy04g002960 Lcy04g003220 Lcy04g005520 Lcy04g006860 Lcy04g020…
map00460	Cyanoamino acid metabolism	7.16143e-93	2.56618e-91	113	226	1149	11749	Over	Lcy01g002790 Lcy01g006920 Lcy01g006940 Lcy01g007660 Lcy01g019420 Lcy02g006000 Lcy02g009230 Lcy02g010270 Lcy02g010420 Lcy02g011560 Lcy02g011570 Lcy03g001190 Lcy03g001940 Lcy03g002470 Lcy03g003750 Lcy03g005330 Lcy03g005500 Lcy03g007190 Lcy03g015970 Lcy04g001720 Lcy04g001940 Lcy04g002250 Lcy04g002990 Lcy04g003210 Lcy05g014490 Lcy05g014890 Lcy05g015150 Lcy05g017370 Lcy05g017990 Lcy05g018010 Lcy05g019…
map01230	Biosynthesis of amino acids	5.92884e-91	1.821e-89	194	560	1149	11749	Over	Lcy01g004320 Lcy01g005020 Lcy01g009670 Lcy01g010820 Lcy01g011280 Lcy01g011290 Lcy01g011440 Lcy01g016260 Lcy02g008080 Lcy02g009110 Lcy02g009910 Lcy02g010390 Lcy02g010710 Lcy02g011530 Lcy02g011580 Lcy02g012150 Lcy02g012270 Lcy02g014230 Lcy03g000570 Lcy03g001950 Lcy03g002060 Lcy03g002130 Lcy03g003140 Lcy03g005510 Lcy03g005780 Lcy03g008480 Lcy03g009490 Lcy03g009570 Lcy03g020170 Lcy04g001220 Lcy04g001…
map00401	Novobiocin biosynthesis	5.69567e-66	1.36063e-64	47	63	1149	11749	Over	Lcy01g011440 Lcy01g016260 Lcy02g008080 Lcy02g011580 Lcy02g014230 Lcy03g001950 Lcy03g002060 Lcy05g015950 Lcy07g001160 Lcy07g001640 Lcy07g005770 Lcy07g008810 Lcy07g012140 Lcy07g019440 Lcy08g009980 Lcy08g010130 Lcy08g011250 Lcy08g012730 Lcy08g014140 Lcy08g016710 Lcy09g012510 Lcy09g014360 Lcy10g002460 Lcy10g004260 Lcy10g005870 Lcy10g006880 Lcy11g012970 Lcy11g013660 Lcy11g015040 Lcy11g015470 Lcy11g017…
map01130	Biosynthesis of antibiotics	6.20823e-65	1.33477e-63	238	922	1149	11749	Over	Lcy01g004320 Lcy01g005020 Lcy01g009670 Lcy01g010820 Lcy01g011280 Lcy01g011290 Lcy01g011440 Lcy01g016260 Lcy02g008080 Lcy02g009110 Lcy02g009910 Lcy02g010390 Lcy02g010710 Lcy02g011530 Lcy02g011580 Lcy02g012150 Lcy02g012270 Lcy02g014230 Lcy03g000570 Lcy03g001950 Lcy03g002060 Lcy03g002130 Lcy03g003140 Lcy03g005510 Lcy03g008480 Lcy03g009490 Lcy03g009570 Lcy03g020170 Lcy04g001220 Lcy04g001890 Lcy04g001…
map00940	Phenylpropanoid biosynthesis	9.86015e-61	1.92721e-59	130	374	1149	11749	Over	Lcy01g002790 Lcy01g006920 Lcy01g006940 Lcy01g007660 Lcy01g019420 Lcy02g006000 Lcy02g009230 Lcy02g010270 Lcy02g010420 Lcy02g011560 Lcy02g011570 Lcy03g001190 Lcy03g001940 Lcy03g002470 Lcy03g003750 Lcy03g005330 Lcy03g005500 Lcy03g007190 Lcy03g015970 Lcy04g001720 Lcy04g001940 Lcy04g002250 Lcy04g002990 Lcy04g003210 Lcy04g021090 Lcy05g005010 Lcy05g014490 Lcy05g014890 Lcy05g015150 Lcy05g017370 Lcy05g017…
map01110	Biosynthesis of secondary metabolites	1.24736e-54	2.06295e-53	406	2161	1149	11749	Over	Lcy01g002790 Lcy01g004320 Lcy01g005020 Lcy01g006920 Lcy01g006940 Lcy01g007660 Lcy01g009670 Lcy01g010820 Lcy01g011280 Lcy01g011290 Lcy01g011440 Lcy01g016260 Lcy01g019420 Lcy02g006000 Lcy02g008080 Lcy02g009110 Lcy02g009230 Lcy02g009910 Lcy02g010270 Lcy02g010390 Lcy02g010420 Lcy02g010710 Lcy02g011530 Lcy02g011560 Lcy02g011570 Lcy02g011580 Lcy02g012150 Lcy02g012270 Lcy02g014230 Lcy03g000570 Lcy03g001…
map00400	Phenylalanine, tyrosine and tryptophan biosynthesis	2.51628e-30	3.18236e-29	47	111	1149	11749	Over	Lcy01g011440 Lcy01g016260 Lcy02g008080 Lcy02g011580 Lcy02g014230 Lcy03g001950 Lcy03g002060 Lcy05g015950 Lcy07g001160 Lcy07g001640 Lcy07g005770 Lcy07g008810 Lcy07g012140 Lcy07g019440 Lcy08g009980 Lcy08g010130 Lcy08g011250 Lcy08g012730 Lcy08g014140 Lcy08g016710 Lcy09g012510 Lcy09g014360 Lcy10g002460 Lcy10g004260 Lcy10g005870 Lcy10g006880 Lcy11g012970 Lcy11g013660 Lcy11g015040 Lcy11g015470 Lcy11g017…
map00500	Starch and sucrose metabolism	9.20442e-29	1.09942e-27	103	391	1149	11749	Over	Lcy01g002790 Lcy01g006920 Lcy01g006940 Lcy01g007660 Lcy01g019420 Lcy02g006000 Lcy02g009230 Lcy02g010270 Lcy02g010420 Lcy02g011560 Lcy02g011570 Lcy03g001190 Lcy03g001940 Lcy03g002470 Lcy03g003750 Lcy03g005330 Lcy03g005500 Lcy03g007190 Lcy03g015970 Lcy04g001720 Lcy04g001940 Lcy04g002250 Lcy04g002990 Lcy04g003210 Lcy05g014490 Lcy05g014890 Lcy05g015150 Lcy05g017370 Lcy05g017990 Lcy05g018010 Lcy05g019…
map00960	Tropane, piperidine and pyridine alkaloid biosynthesis	5.55855e-28	6.28994e-27	47	117	1149	11749	Over	Lcy01g011440 Lcy01g016260 Lcy02g008080 Lcy02g011580 Lcy02g014230 Lcy03g001950 Lcy03g002060 Lcy05g015950 Lcy07g001160 Lcy07g001640 Lcy07g005770 Lcy07g008810 Lcy07g012140 Lcy07g019440 Lcy08g009980 Lcy08g010130 Lcy08g011250 Lcy08g012730 Lcy08g014140 Lcy08g016710 Lcy09g012510 Lcy09g014360 Lcy10g002460 Lcy10g004260 Lcy10g005870 Lcy10g006880 Lcy11g012970 Lcy11g013660 Lcy11g015040 Lcy11g015470 Lcy11g017…
map00130	Ubiquinone and other terpenoid-quinone biosynthesis	1.48582e-26	1.5212e-25	47	121	1149	11749	Over	Lcy01g011440 Lcy01g016260 Lcy02g008080 Lcy02g011580 Lcy02g014230 Lcy03g001950 Lcy03g002060 Lcy05g015950 Lcy07g001160 Lcy07g001640 Lcy07g005770 Lcy07g008810 Lcy07g012140 Lcy07g019440 Lcy08g009980 Lcy08g010130 Lcy08g011250 Lcy08g012730 Lcy08g014140 Lcy08g016710 Lcy09g012510 Lcy09g014360 Lcy10g002460 Lcy10g004260 Lcy10g005870 Lcy10g006880 Lcy11g012970 Lcy11g013660 Lcy11g015040 Lcy11g015470 Lcy11g017…
map00950	Isoquinoline alkaloid biosynthesis	1.48582e-26	1.5212e-25	47	121	1149	11749	Over	Lcy01g011440 Lcy01g016260 Lcy02g008080 Lcy02g011580 Lcy02g014230 Lcy03g001950 Lcy03g002060 Lcy05g015950 Lcy07g001160 Lcy07g001640 Lcy07g005770 Lcy07g008810 Lcy07g012140 Lcy07g019440 Lcy08g009980 Lcy08g010130 Lcy08g011250 Lcy08g012730 Lcy08g014140 Lcy08g016710 Lcy09g012510 Lcy09g014360 Lcy10g002460 Lcy10g004260 Lcy10g005870 Lcy10g006880 Lcy11g012970 Lcy11g013660 Lcy11g015040 Lcy11g015470 Lcy11g017…
map01040	Biosynthesis of unsaturated fatty acids	6.14721e-20	5.74631e-19	34	86	1149	11749	Over	Lcy01g003700 Lcy02g002440 Lcy02g013480 Lcy03g010900 Lcy03g010980 Lcy04g008050 Lcy05g004520 Lcy06g002040 Lcy06g012910 Lcy06g014360 Lcy06g023030 Lcy08g011330 Lcy09g008810 Lcy09g008840 Lcy09g009760 Lcy09g010660 Lcy09g013720 Lcy09g019710 Lcy10g007930 Lcy10g010080 Lcy10g010770 Lcy11g001040 Lcy11g019740 Lcy12g001070 Lcy12g006010 Lcy13g013190 Lcy03g006090 Lcy03g012940 Lcy09g014110 Lcy11g017790 Lcy09g012…
map00360	Phenylalanine metabolism	1.65597e-19	1.48347e-18	47	146	1149	11749	Over	Lcy01g011440 Lcy01g016260 Lcy02g008080 Lcy02g011580 Lcy02g014230 Lcy03g001950 Lcy03g002060 Lcy05g015950 Lcy07g001160 Lcy07g001640 Lcy07g005770 Lcy07g008810 Lcy07g012140 Lcy07g019440 Lcy08g009980 Lcy08g010130 Lcy08g011250 Lcy08g012730 Lcy08g014140 Lcy08g016710 Lcy09g012510 Lcy09g014360 Lcy10g002460 Lcy10g004260 Lcy10g005870 Lcy10g006880 Lcy11g012970 Lcy11g013660 Lcy11g015040 Lcy11g015470 Lcy11g017…
map00350	Tyrosine metabolism	4.70529e-19	4.04655e-18	47	148	1149	11749	Over	Lcy01g011440 Lcy01g016260 Lcy02g008080 Lcy02g011580 Lcy02g014230 Lcy03g001950 Lcy03g002060 Lcy05g015950 Lcy07g001160 Lcy07g001640 Lcy07g005770 Lcy07g008810 Lcy07g012140 Lcy07g019440 Lcy08g009980 Lcy08g010130 Lcy08g011250 Lcy08g012730 Lcy08g014140 Lcy08g016710 Lcy09g012510 Lcy09g014360 Lcy10g002460 Lcy10g004260 Lcy10g005870 Lcy10g006880 Lcy11g012970 Lcy11g013660 Lcy11g015040 Lcy11g015470 Lcy11g017…
map01100	Metabolic pathways	1.05516e-18	8.72538e-18	559	4310	1149	11749	Over	Lcy01g002790 Lcy01g003700 Lcy01g004320 Lcy01g005020 Lcy01g006920 Lcy01g006940 Lcy01g007660 Lcy01g009670 Lcy01g010820 Lcy01g011280 Lcy01g011290 Lcy01g011440 Lcy01g016260 Lcy01g019420 Lcy02g002440 Lcy02g006000 Lcy02g008080 Lcy02g009110 Lcy02g009230 Lcy02g009910 Lcy02g010270 Lcy02g010390 Lcy02g010420 Lcy02g010710 Lcy02g011530 Lcy02g011560 Lcy02g011570 Lcy02g011580 Lcy02g012150 Lcy02g012270 Lcy02g013…
map00630	Glyoxylate and dicarboxylate metabolism	4.76895e-18	3.7975e-17	43	133	1149	11749	Over	Lcy01g006870 Lcy02g008250 Lcy02g009020 Lcy03g001150 Lcy03g002180 Lcy03g004900 Lcy03g007090 Lcy05g015210 Lcy05g016210 Lcy05g018450 Lcy06g011740 Lcy06g015360 Lcy08g009000 Lcy09g011150 Lcy09g014680 Lcy09g014820 Lcy09g019730 Lcy09g019820 Lcy12g000370 Lcy12g000830 Lcy12g002120 Lcy12g006530 Lcy12g007900 Lcy13g016010 Lcy01g010430 Lcy02g011460 Lcy05g016620 Lcy06g002360 Lcy06g015070 Lcy07g003850 Lcy06g017…
map00061	Fatty acid biosynthesis	5.04113e-15	3.73739e-14	33	98	1149	11749	Over	Lcy01g003700 Lcy02g002440 Lcy02g013480 Lcy03g010900 Lcy03g010980 Lcy04g008050 Lcy05g004520 Lcy06g002040 Lcy06g012910 Lcy06g014360 Lcy06g023030 Lcy08g011330 Lcy09g008810 Lcy09g008840 Lcy09g009760 Lcy09g010660 Lcy09g013720 Lcy09g019710 Lcy10g007930 Lcy10g010080 Lcy10g010770 Lcy11g001040 Lcy11g019740 Lcy12g001070 Lcy12g006010 Lcy13g013190 Lcy03g006090 Lcy03g012940 Lcy09g014110 Lcy11g017790 Lcy09g012…
map00270	Cysteine and methionine metabolism	1.89943e-14	1.36126e-13	50	189	1149	11749	Over	Lcy01g011440 Lcy01g016260 Lcy02g008080 Lcy02g011580 Lcy02g014230 Lcy03g001950 Lcy03g002060 Lcy05g015950 Lcy07g001160 Lcy07g001640 Lcy07g005770 Lcy07g008810 Lcy07g012140 Lcy07g019440 Lcy08g009980 Lcy08g010130 Lcy08g011250 Lcy08g012730 Lcy08g014140 Lcy08g016710 Lcy09g012510 Lcy09g014360 Lcy10g002460 Lcy10g004260 Lcy10g005870 Lcy10g006880 Lcy11g012970 Lcy11g013660 Lcy11g015040 Lcy11g015470 Lcy11g017…
map00710	Carbon fixation in photosynthetic organisms	4.46295e-11	3.09527e-10	47	197	1149	11749	Over	Lcy01g006870 Lcy02g008250 Lcy02g009020 Lcy03g001150 Lcy03g002180 Lcy03g004900 Lcy03g007090 Lcy05g015210 Lcy05g016210 Lcy05g018450 Lcy06g011740 Lcy06g015360 Lcy08g009000 Lcy09g011150 Lcy09g014680 Lcy09g014820 Lcy09g019730 Lcy09g019820 Lcy12g000370 Lcy12g000830 Lcy12g002120 Lcy12g006530 Lcy12g007900 Lcy13g016010 Lcy01g010430 Lcy02g011460 Lcy05g016620 Lcy06g002360 Lcy06g015070 Lcy07g003850 Lcy09g015…
map00909	Sesquiterpenoid and triterpenoid biosynthesis	6.09867e-08	4.09754e-07	17	40	1149	11749	Over	Lcy00g000220 Lcy00g000670 Lcy00g001180 Lcy05g010120 Lcy05g010130 Lcy11g012340 Lcy11g012370 Lcy11g012390 Lcy11g012400 Lcy11g012590 Lcy11g016860 Lcy11g016880 Lcy11g016910 Lcy11g016920 Lcy11g016950 Lcy11g016980 Lcy11g018230
map00830	Retinol metabolism	4.00742e-07	2.5341e-06	18	60	1149	11749	Over	Lcy10g012500 Lcy11g015400 Lcy12g007220 Lcy04g002140 Lcy05g018060 Lcy06g016340 Lcy08g008360 Lcy12g007760 Lcy01g005380 Lcy07g001020 Lcy10g004560 Lcy11g009930 Lcy01g004990 Lcy01g013160 Lcy06g011200 Lcy03g000300 Lcy03g001400 Lcy07g003790
map00903	Limonene and pinene degradation	5.45846e-07	3.25991e-06	11	20	1149	11749	Over	Lcy01g009280 Lcy07g013990 Lcy12g007780 Lcy03g000070 Lcy08g008030 Lcy08g014130 Lcy04g004320 Lcy01g010070 Lcy07g002330 Lcy13g014190 Lcy09g019650
map00981	Insect hormone biosynthesis	5.45846e-07	3.25991e-06	11	20	1149	11749	Over	Lcy01g009280 Lcy07g013990 Lcy12g007780 Lcy03g000070 Lcy08g008030 Lcy08g014130 Lcy04g004320 Lcy01g010070 Lcy07g002330 Lcy13g014190 Lcy09g019650
map01212	Fatty acid metabolism	6.64804e-06	3.86305e-05	34	167	1149	11749	Over	Lcy01g003700 Lcy02g002440 Lcy02g013480 Lcy03g010900 Lcy03g010980 Lcy04g008050 Lcy05g004520 Lcy06g002040 Lcy06g012910 Lcy06g014360 Lcy06g023030 Lcy08g011330 Lcy09g008810 Lcy09g008840 Lcy09g009760 Lcy09g010660 Lcy09g013720 Lcy09g019710 Lcy10g007930 Lcy10g010080 Lcy10g010770 Lcy11g001040 Lcy11g019740 Lcy12g001070 Lcy12g006010 Lcy13g013190 Lcy03g006090 Lcy03g012940 Lcy09g014110 Lcy11g017790 Lcy09g012…
map00140	Steroid hormone biosynthesis	1.80396e-05	9.69631e-05	19	76	1149	11749	Over	Lcy02g000890 Lcy02g000910 Lcy05g008780 Lcy07g007210 Lcy07g007220 Lcy07g007260 Lcy07g007270 Lcy07g007280 Lcy07g007290 Lcy07g007300 Lcy01g005380 Lcy07g001020 Lcy10g004560 Lcy11g009930 Lcy02g010510 Lcy02g010520 Lcy08g010880 Lcy13g014990 Lcy13g015680
map00340	Histidine metabolism	0.000256291	0.0012245	11	34	1149	11749	Over	Lcy01g009280 Lcy07g013990 Lcy12g007780 Lcy03g000070 Lcy08g008030 Lcy08g014130 Lcy04g004320 Lcy01g010070 Lcy07g002330 Lcy13g014190 Lcy09g019650
map04075	Plant hormone signal transduction	0.00326182	0.0116882	79	591	1149	11749	Over	Lcy01g004300 Lcy01g006690 Lcy01g008480 Lcy01g010800 Lcy01g011710 Lcy01g012250 Lcy02g004570 Lcy02g007600 Lcy02g009960 Lcy02g019150 Lcy03g003920 Lcy03g010390 Lcy05g013410 Lcy05g014870 Lcy05g015450 Lcy06g012430 Lcy07g002270 Lcy07g002310 Lcy07g002910 Lcy07g005120 Lcy07g006200 Lcy07g008460 Lcy07g012110 Lcy07g012430 Lcy07g015100 Lcy08g005650 Lcy08g009360 Lcy09g015000 Lcy09g015910 Lcy10g004030 Lcy11g018…
map00625	Chloroalkane and chloroalkene degradation	0.00667986	0.0217601	11	49	1149	11749	Over	Lcy01g009280 Lcy07g013990 Lcy12g007780 Lcy03g000070 Lcy08g008030 Lcy08g014130 Lcy04g004320 Lcy01g010070 Lcy07g002330 Lcy13g014190 Lcy09g019650
map00280	Valine, leucine and isoleucine degradation	0.0156128	0.0441678	15	82	1149	11749	Over	Lcy01g009280 Lcy07g013990 Lcy12g007780 Lcy03g000070 Lcy08g008030 Lcy08g014130 Lcy04g004320 Lcy01g010070 Lcy07g002330 Lcy13g014190 Lcy09g019650 Lcy03g007430 Lcy09g017030 Lcy11g012120 Lcy11g020280
map00944	Flavone and flavonol biosynthesis	0.0158678	0.0443061	7	28	1149	11749	Over	Lcy03g004070 Lcy07g012150 Lcy07g012160 Lcy07g012170 Lcy02g001350 Lcy02g001370 Lcy02g001380
map00402	Benzoxazinoid biosynthesis	0.0316894	0.0792236	4	13	1149	11749	Over	Lcy10g013780 Lcy10g013790 Lcy10g013800 Lcy10g013820
map03030	DNA replication	0.0334568	0.0826807	20	127	1149	11749	Over	Lcy02g012550 Lcy01g010830 Lcy09g015600 Lcy11g015500 Lcy07g004890 Lcy08g010740 Lcy10g011210 Lcy02g007100 Lcy03g004870 Lcy04g008350 Lcy06g010700 Lcy07g001530 Lcy11g012750 Lcy11g013400 Lcy04g022370 Lcy05g007560 Lcy10g002260 Lcy11g010090 Lcy11g019170 Lcy00g000540
map01120	Microbial metabolism in diverse environments	0.0492428	0.113438	78	645	1149	11749	Over	Lcy01g009280 Lcy07g013990 Lcy12g007780 Lcy02g009470 Lcy03g004790 Lcy05g019390 Lcy06g010230 Lcy07g002980 Lcy08g008730 Lcy08g012570 Lcy09g020140 Lcy11g013590 Lcy13g012550 Lcy13g014880 Lcy04g005450 Lcy06g017550 Lcy07g006370 Lcy03g000070 Lcy08g008030 Lcy08g014130 Lcy01g006870 Lcy02g008250 Lcy02g009020 Lcy03g001150 Lcy03g002180 Lcy03g004900 Lcy03g007090 Lcy05g015210 Lcy05g016210 Lcy05g018450 Lcy06g011…
