# Supplementary material for: A high-quality sponge gourd (Luffa cylindrica) genome
Source: Hortic Res. 2020 Aug 1;7:128. doi: 10.1038/s41438-020-00350-9 (PMC7395165; doi:10.1038/s41438-020-00350-9)
Supplement: Supplementary file 4 — Supplementary table S11 [file 41438_2020_350_MOESM4_ESM.xlsx]

## Sheet: Sheet1
Supplemental Table S11. Significantly enriched GO terms involved in the sponge gourd specific genes.
GO_ID	GO_Term	GO_Class	Pvalue	AdjustedPv	x1	x2	n	N	EnrichDirect	GOlevl	GeneID
GO:0003964	RNA-directed DNA polymerase activity	MF	2.2585e-28	7.80311e-26	53	398	473	14087	Over	7	Lcy00g001020,Lcy01g007210,Lcy01g009680,Lcy01g011390,Lcy02g005460,Lcy02g009480,Lcy02g011160,Lcy02g011390,Lcy02g011970,Lcy03g004200,Lcy03g006240,Lcy04g000700,Lcy04g002850,Lcy05g010990,Lcy05g016890,Lcy06g010050,Lcy06g012030,Lcy06g012470,Lcy06g012990,Lcy06g015790,Lcy06g015840,Lcy06g015910,Lcy06g018850,Lcy07g002790,Lcy07g008560,Lcy08g008200,Lcy08g008670,Lcy08g009150,Lcy08g009280,Lcy08g009740,Lcy08g009…
GO:0006278	RNA-dependent DNA replication	BP	2.2585e-28	7.80311e-26	53	398	473	14087	Over	7	Lcy00g001020,Lcy01g007210,Lcy01g009680,Lcy01g011390,Lcy02g005460,Lcy02g009480,Lcy02g011160,Lcy02g011390,Lcy02g011970,Lcy03g004200,Lcy03g006240,Lcy04g000700,Lcy04g002850,Lcy05g010990,Lcy05g016890,Lcy06g010050,Lcy06g012030,Lcy06g012470,Lcy06g012990,Lcy06g015790,Lcy06g015840,Lcy06g015910,Lcy06g018850,Lcy07g002790,Lcy07g008560,Lcy08g008200,Lcy08g008670,Lcy08g009150,Lcy08g009280,Lcy08g009740,Lcy08g009…
GO:0006260	DNA replication	BP	1.59356e-25	2.75287e-23	56	465	473	14087	Over	6	Lcy00g001020,Lcy01g007210,Lcy01g009680,Lcy01g011390,Lcy02g005460,Lcy02g009480,Lcy02g011160,Lcy02g011390,Lcy02g011970,Lcy03g004200,Lcy03g006240,Lcy04g000700,Lcy04g002850,Lcy04g013460,Lcy05g010990,Lcy05g016890,Lcy06g010050,Lcy06g012030,Lcy06g012470,Lcy06g012990,Lcy06g015790,Lcy06g015840,Lcy06g015910,Lcy06g018850,Lcy07g002790,Lcy07g008560,Lcy08g008200,Lcy08g008670,Lcy08g009150,Lcy08g009280,Lcy08g009…
GO:0016779	nucleotidyltransferase activity	MF	2.91769e-20	4.03224e-18	55	518	473	14087	Over	5	Lcy00g001020,Lcy01g007210,Lcy01g009680,Lcy01g011390,Lcy02g005460,Lcy02g009480,Lcy02g011160,Lcy02g011390,Lcy02g011970,Lcy03g004200,Lcy03g006240,Lcy04g000700,Lcy04g002850,Lcy04g005760,Lcy05g010990,Lcy05g016890,Lcy06g010050,Lcy06g012030,Lcy06g012470,Lcy06g012990,Lcy06g015790,Lcy06g015840,Lcy06g015910,Lcy06g018850,Lcy07g002790,Lcy07g008560,Lcy08g008200,Lcy08g008670,Lcy08g009150,Lcy08g009280,Lcy08g009…
GO:0006259	DNA metabolic process	BP	1.69091e-16	1.94736e-14	62	695	473	14087	Over	5	Lcy00g001020,Lcy01g007210,Lcy01g009680,Lcy01g010390,Lcy01g011390,Lcy02g005460,Lcy02g009480,Lcy02g011160,Lcy02g011390,Lcy02g011970,Lcy03g004200,Lcy03g006240,Lcy04g000700,Lcy04g002850,Lcy04g013460,Lcy04g020520,Lcy05g010990,Lcy05g016890,Lcy05g019450,Lcy06g010050,Lcy06g012030,Lcy06g012470,Lcy06g012990,Lcy06g015790,Lcy06g015840,Lcy06g015910,Lcy06g018850,Lcy07g002790,Lcy07g006790,Lcy07g008560,Lcy08g008…
GO:0046983	protein dimerization activity	MF	2.87848e-14	2.84147e-12	40	386	473	14087	Over	4	Lcy01g008920,Lcy01g018720,Lcy02g000650,Lcy02g000680,Lcy02g006890,Lcy02g006900,Lcy02g006910,Lcy02g008260,Lcy02g011890,Lcy02g012610,Lcy03g000720,Lcy03g005100,Lcy04g000240,Lcy04g001030,Lcy05g017530,Lcy05g019020,Lcy05g019100,Lcy06g011350,Lcy06g011870,Lcy06g012920,Lcy06g013900,Lcy06g017010,Lcy06g017610,Lcy07g000410,Lcy07g000620,Lcy07g001730,Lcy07g004440,Lcy07g006380,Lcy08g007910,Lcy08g009250,Lcy08g010…
GO:0009611	response to wounding	BP	1.16742e-10	8.96316e-09	10	19	473	14087	Over	4	Lcy03g006320,Lcy07g000420,Lcy10g005350,Lcy10g013480,Lcy10g013510,Lcy10g013530,Lcy12g005400,Lcy13g013530,Lcy13g015290,Lcy13g015380
GO:0003723	RNA binding	MF	2.15157e-10	1.48674e-08	55	728	473	14087	Over	5	Lcy00g001020,Lcy01g007210,Lcy01g009680,Lcy01g011390,Lcy02g005460,Lcy02g009480,Lcy02g011160,Lcy02g011390,Lcy02g011970,Lcy03g004200,Lcy03g006240,Lcy04g000700,Lcy04g002850,Lcy05g010990,Lcy05g016890,Lcy06g010050,Lcy06g012030,Lcy06g012470,Lcy06g012990,Lcy06g015790,Lcy06g015840,Lcy06g015910,Lcy06g018850,Lcy07g002790,Lcy07g008560,Lcy08g008200,Lcy08g008670,Lcy08g009150,Lcy08g009280,Lcy08g009740,Lcy08g009…
GO:0004867	serine-type endopeptidase inhibitor activity	MF	2.13019e-09	1.33815e-07	10	24	473	14087	Over	6	Lcy03g006320,Lcy07g000420,Lcy10g005350,Lcy10g013480,Lcy10g013510,Lcy10g013530,Lcy12g005400,Lcy13g013530,Lcy13g015290,Lcy13g015380
GO:0003676	nucleic acid binding	MF	7.28957e-08	3.87469e-06	119	2269	473	14087	Over	4	Lcy00g001020,Lcy01g007210,Lcy01g009190,Lcy01g009680,Lcy01g010070,Lcy01g011390,Lcy01g011530,Lcy02g005460,Lcy02g006890,Lcy02g006900,Lcy02g006910,Lcy02g007100,Lcy02g008100,Lcy02g009480,Lcy02g011160,Lcy02g011390,Lcy02g011970,Lcy02g012320,Lcy03g000740,Lcy03g002040,Lcy03g002750,Lcy03g004200,Lcy03g004870,Lcy03g006240,Lcy03g007840,Lcy03g010220,Lcy03g010240,Lcy04g000700,Lcy04g001780,Lcy04g002850,Lcy04g004…
GO:0004866	endopeptidase inhibitor activity	MF	3.1771e-07	1.21965e-05	11	47	473	14087	Over	5	Lcy03g006320,Lcy06g011970,Lcy07g000420,Lcy10g005350,Lcy10g013480,Lcy10g013510,Lcy10g013530,Lcy12g005400,Lcy13g013530,Lcy13g015290,Lcy13g015380
GO:0008234	cysteine-type peptidase activity	MF	4.38853e-07	1.59604e-05	15	93	473	14087	Over	6	Lcy00g000350,Lcy00g000810,Lcy01g007100,Lcy01g014560,Lcy01g014620,Lcy02g010530,Lcy02g015620,Lcy03g005610,Lcy04g002380,Lcy05g006380,Lcy06g000390,Lcy06g013580,Lcy08g004690,Lcy08g008610,Lcy11g012460
GO:0004523	RNA-DNA hybrid ribonuclease activity	MF	5.88365e-06	0.0001936	11	62	473	14087	Over	9	Lcy02g007100,Lcy02g012320,Lcy03g004870,Lcy04g004640,Lcy04g008350,Lcy05g012880,Lcy05g018540,Lcy06g010700,Lcy07g001530,Lcy09g019990,Lcy13g014680
GO:0009607	response to biotic stimulus	BP	6.91574e-06	0.000201044	11	63	473	14087	Over	3	Lcy08g016270,Lcy10g004300,Lcy10g006300,Lcy10g006310,Lcy10g011000,Lcy10g011010,Lcy10g011020,Lcy10g011030,Lcy10g011040,Lcy10g011060,Lcy13g012660
GO:0004857	enzyme inhibitor activity	MF	7.27364e-06	0.000201044	16	130	473	14087	Over	3	Lcy02g007920,Lcy03g006320,Lcy05g013500,Lcy06g011970,Lcy07g000420,Lcy08g003290,Lcy10g005350,Lcy10g013480,Lcy10g013510,Lcy10g013530,Lcy11g014630,Lcy11g014640,Lcy12g005400,Lcy13g013530,Lcy13g015290,Lcy13g015380
GO:0008270	zinc ion binding	MF	0.000183444	0.00269412	58	1079	473	14087	Over	7	Lcy00g000730,Lcy01g009190,Lcy01g010070,Lcy01g011530,Lcy02g008100,Lcy02g009790,Lcy02g011510,Lcy02g012330,Lcy03g000740,Lcy03g002040,Lcy03g002750,Lcy03g005400,Lcy03g007840,Lcy04g001660,Lcy04g001780,Lcy04g007880,Lcy04g009420,Lcy05g012930,Lcy05g017820,Lcy05g020300,Lcy06g010060,Lcy06g011700,Lcy06g015630,Lcy07g001050,Lcy07g002330,Lcy07g002350,Lcy07g002410,Lcy07g002870,Lcy07g003380,Lcy07g004440,Lcy07g005…
GO:0031361	integral component of thylakoid membrane	CC	0.000357654	0.004663	3	5	473	14087	Over	4	Lcy02g009740,Lcy03g002780,Lcy12g002040
GO:0046034	ATP metabolic process	BP	0.000691013	0.00611412	7	45	473	14087	Over	8	Lcy00g000910,Lcy00g001050,Lcy00g001060,Lcy00g001070,Lcy02g009770,Lcy04g001000,Lcy07g001950
GO:0019310	inositol catabolic process	BP	0.000697465	0.00611412	3	6	473	14087	Over	5	Lcy03g003700,Lcy08g009510,Lcy13g012230
GO:0050113	inositol oxygenase activity	MF	0.000697465	0.00611412	3	6	473	14087	Over	5	Lcy03g003700,Lcy08g009510,Lcy13g012230
GO:0046914	transition metal ion binding	MF	0.000772942	0.00644471	75	1549	473	14087	Over	6	Lcy00g000270,Lcy00g000730,Lcy01g005330,Lcy01g009190,Lcy01g010070,Lcy01g011530,Lcy01g014660,Lcy02g002050,Lcy02g004310,Lcy02g008100,Lcy02g009740,Lcy02g009790,Lcy02g011510,Lcy02g012330,Lcy03g000740,Lcy03g002040,Lcy03g002750,Lcy03g002780,Lcy03g003700,Lcy03g005400,Lcy03g007840,Lcy03g007900,Lcy03g013810,Lcy04g001660,Lcy04g001780,Lcy04g007880,Lcy04g009420,Lcy05g012930,Lcy05g017800,Lcy05g017820,Lcy05g020…
GO:0006952	defense response	BP	0.000774112	0.00644471	14	169	473	14087	Over	4	Lcy03g001790,Lcy03g005320,Lcy08g016270,Lcy10g003130,Lcy10g004300,Lcy10g006300,Lcy10g006310,Lcy10g011000,Lcy10g011010,Lcy10g011020,Lcy10g011030,Lcy10g011040,Lcy10g011060,Lcy13g012660
GO:0006508	proteolysis	BP	0.00154854	0.0113331	27	439	473	14087	Over	5	Lcy00g000350,Lcy00g000810,Lcy01g005520,Lcy01g007100,Lcy01g014560,Lcy01g014620,Lcy02g010530,Lcy02g015620,Lcy03g005610,Lcy04g002380,Lcy05g014800,Lcy05g014830,Lcy06g000390,Lcy06g013580,Lcy08g004690,Lcy08g008610,Lcy08g012350,Lcy08g017190,Lcy09g011660,Lcy09g016300,Lcy11g007110,Lcy11g007450,Lcy11g012460,Lcy11g014530,Lcy12g000450,Lcy13g016240,Lcy13g016300
GO:0016651	oxidoreductase activity, acting on NAD(P)H	MF	0.00208099	0.0136251	7	54	473	14087	Over	4	Lcy00g000980,Lcy00g001070,Lcy02g015350,Lcy04g001000,Lcy06g018410,Lcy08g018260,Lcy12g001200
GO:0006950	response to stress	BP	0.00226095	0.0143332	30	514	473	14087	Over	3	Lcy01g010390,Lcy03g001790,Lcy03g005320,Lcy03g006320,Lcy04g020520,Lcy05g019450,Lcy07g000420,Lcy07g005240,Lcy08g016270,Lcy09g015630,Lcy09g019840,Lcy10g003130,Lcy10g004300,Lcy10g005350,Lcy10g006300,Lcy10g006310,Lcy10g011000,Lcy10g011010,Lcy10g011020,Lcy10g011030,Lcy10g011040,Lcy10g011060,Lcy10g013480,Lcy10g013510,Lcy10g013530,Lcy12g005400,Lcy13g012660,Lcy13g013530,Lcy13g015290,Lcy13g015380
GO:0034645	cellular macromolecule biosynthetic process	BP	0.00257738	0.0155433	88	1944	473	14087	Over	5	Lcy00g001020,Lcy01g007210,Lcy01g009680,Lcy01g011390,Lcy02g005460,Lcy02g008550,Lcy02g009480,Lcy02g011160,Lcy02g011390,Lcy02g011970,Lcy03g004200,Lcy03g006240,Lcy03g007440,Lcy03g010220,Lcy03g010240,Lcy04g000700,Lcy04g002850,Lcy04g005760,Lcy04g009910,Lcy04g013460,Lcy05g005310,Lcy05g005610,Lcy05g007910,Lcy05g010990,Lcy05g016890,Lcy05g020010,Lcy06g008610,Lcy06g010050,Lcy06g012030,Lcy06g012470,Lcy06g012…
GO:0016788	hydrolase activity, acting on ester bonds	MF	0.0025868	0.0155433	31	540	473	14087	Over	4	Lcy01g016010,Lcy01g016020,Lcy02g007100,Lcy02g007920,Lcy02g012320,Lcy02g018680,Lcy03g004870,Lcy04g004640,Lcy04g008350,Lcy04g011890,Lcy04g020520,Lcy04g021940,Lcy05g001310,Lcy05g008140,Lcy05g012880,Lcy05g013500,Lcy05g018540,Lcy05g021150,Lcy06g010700,Lcy06g023420,Lcy07g000090,Lcy07g001530,Lcy07g004600,Lcy07g004630,Lcy07g014470,Lcy08g003290,Lcy09g019990,Lcy10g010420,Lcy11g014630,Lcy11g014640,Lcy13g014…
GO:0050896	response to stimulus	BP	0.00280897	0.0158449	44	844	473	14087	Over	2	Lcy01g002040,Lcy01g007150,Lcy01g010390,Lcy01g014870,Lcy02g015350,Lcy03g001790,Lcy03g005320,Lcy03g006320,Lcy03g016970,Lcy03g016980,Lcy04g020520,Lcy05g000370,Lcy05g005610,Lcy05g018840,Lcy05g019450,Lcy06g018410,Lcy07g000420,Lcy07g003240,Lcy07g005240,Lcy08g016270,Lcy08g018260,Lcy09g015630,Lcy09g019840,Lcy10g003130,Lcy10g004300,Lcy10g005350,Lcy10g006300,Lcy10g006310,Lcy10g011000,Lcy10g011010,Lcy10g011…
GO:0019028	viral capsid	CC	0.0033001	0.0179557	2	3	473	14087	Over	3	Lcy12g000260,Lcy12g000280
GO:0070011	peptidase activity, acting on L-amino acid peptides	MF	0.0034273	0.0185021	24	393	473	14087	Over	5	Lcy00g000350,Lcy00g000810,Lcy01g007100,Lcy01g014560,Lcy01g014620,Lcy02g010530,Lcy02g015620,Lcy03g005610,Lcy04g002380,Lcy05g006380,Lcy06g000390,Lcy06g013580,Lcy08g004690,Lcy08g008610,Lcy08g012350,Lcy09g011660,Lcy09g016300,Lcy11g007110,Lcy11g007450,Lcy11g012460,Lcy11g014530,Lcy12g000450,Lcy13g016240,Lcy13g016300
GO:0016772	transferase activity, transferring phosphorus-containing groups	MF	0.00370669	0.0198552	72	1551	473	14087	Over	4	Lcy00g001020,Lcy01g004380,Lcy01g004390,Lcy01g004450,Lcy01g004460,Lcy01g007150,Lcy01g007210,Lcy01g009680,Lcy01g011390,Lcy02g005460,Lcy02g006690,Lcy02g006700,Lcy02g009480,Lcy02g011160,Lcy02g011390,Lcy02g011970,Lcy03g004200,Lcy03g006240,Lcy04g000700,Lcy04g002850,Lcy04g005760,Lcy04g019330,Lcy04g019340,Lcy04g019350,Lcy05g001510,Lcy05g010990,Lcy05g016890,Lcy06g003770,Lcy06g006690,Lcy06g006750,Lcy06g010…
GO:0047134	protein-disulfide reductase activity	MF	0.00396349	0.0209066	4	20	473	14087	Over	6	Lcy02g015350,Lcy06g018410,Lcy08g018260,Lcy12g001200
GO:0016998	cell wall macromolecule catabolic process	BP	0.00416276	0.0216276	6	46	473	14087	Over	5	Lcy04g011900,Lcy04g019080,Lcy04g020800,Lcy07g004360,Lcy07g007570,Lcy07g007580
GO:0031145	anaphase-promoting complex-dependent proteasomal ubiquitin-dependent protein catabolic process	BP	0.00645347	0.0314038	2	4	473	14087	Over	8	Lcy01g005520,Lcy08g017190
GO:0004798	thymidylate kinase activity	MF	0.0105173	0.0465864	2	5	473	14087	Over	6	Lcy07g002160,Lcy09g015870
GO:0006233	dTDP biosynthetic process	BP	0.0105173	0.0465864	2	5	473	14087	Over	9	Lcy07g002160,Lcy09g015870
GO:0042651	thylakoid membrane	CC	0.0119339	0.0521087	4	27	473	14087	Over	4	Lcy02g009740,Lcy03g002780,Lcy12g002040,Lcy12g013390
GO:0004518	nuclease activity	MF	0.0123259	0.0532327	12	169	473	14087	Over	5	Lcy02g007100,Lcy02g012320,Lcy03g004870,Lcy04g004640,Lcy04g008350,Lcy05g008140,Lcy05g012880,Lcy05g018540,Lcy06g010700,Lcy07g001530,Lcy09g019990,Lcy13g014680
GO:0005488	binding	MF	0.0160062	0.0658352	304	8284	473	14087	Over	2	Lcy00g000270,Lcy00g000730,Lcy00g001020,Lcy01g001290,Lcy01g002040,Lcy01g003430,Lcy01g004380,Lcy01g004390,Lcy01g004450,Lcy01g004460,Lcy01g005330,Lcy01g005740,Lcy01g007210,Lcy01g008920,Lcy01g009190,Lcy01g009680,Lcy01g010070,Lcy01g011390,Lcy01g011530,Lcy01g014660,Lcy01g014870,Lcy01g017320,Lcy01g017830,Lcy01g017860,Lcy01g017870,Lcy01g018720,Lcy02g000650,Lcy02g000680,Lcy02g002050,Lcy02g004310,Lcy02g005…
GO:0005680	anaphase-promoting complex	CC	0.0211221	0.0829284	2	7	473	14087	Over	6	Lcy01g005520,Lcy08g017190
GO:0004190	aspartic-type endopeptidase activity	MF	0.0263361	0.0981073	6	68	473	14087	Over	7	Lcy09g011660,Lcy11g007110,Lcy11g007450,Lcy12g000450,Lcy13g016240,Lcy13g016300
GO:0030071	regulation of mitotic metaphase/anaphase transition	BP	0.0275439	0.0981073	2	8	473	14087	Over	7	Lcy01g005520,Lcy08g017190
GO:0000723	telomere maintenance	BP	0.0408996	0.135873	4	39	473	14087	Over	4	Lcy01g010390,Lcy05g019450,Lcy09g015630,Lcy09g019840
GO:0015992	proton transport	BP	0.0419482	0.13803	5	57	473	14087	Over	5	Lcy00g000910,Lcy00g001050,Lcy00g001060,Lcy02g009770,Lcy07g001950
GO:0006139	nucleobase-containing compound metabolic process	BP	0.044099	0.142394	87	2118	473	14087	Over	4	Lcy00g000910,Lcy00g001020,Lcy00g001050,Lcy00g001060,Lcy00g001070,Lcy01g007210,Lcy01g009680,Lcy01g010390,Lcy01g011390,Lcy01g014870,Lcy02g005460,Lcy02g009480,Lcy02g009770,Lcy02g011160,Lcy02g011390,Lcy02g011970,Lcy03g004200,Lcy03g006240,Lcy03g010220,Lcy03g010240,Lcy04g000700,Lcy04g001000,Lcy04g002850,Lcy04g005760,Lcy04g009910,Lcy04g013460,Lcy04g020520,Lcy05g005310,Lcy05g005610,Lcy05g007910,Lcy05g008…
