# Supplementary material for: A high-quality sponge gourd (Luffa cylindrica) genome
Source: Hortic Res. 2020 Aug 1;7:128. doi: 10.1038/s41438-020-00350-9 (PMC7395165; doi:10.1038/s41438-020-00350-9)
Supplement: Supplementary file 5 — Supplementary table S12 [file 41438_2020_350_MOESM5_ESM.xlsx]

## Sheet: Sheet1
Supplemental Table S12. Significantly enriched GO terms involved in the sponge gourd expanded genes.
GO_ID	GO_Term	GO_Class	Pvalue	AdjustedPv	x1	x2	n	N	EnrichDirect	GOlevl	genes
GO:0003723	RNA binding	MF	0	0	345	728	1076	14087	Over	5	Lcy01g004320,Lcy01g004980,Lcy01g005020,Lcy01g006180,Lcy01g006900,Lcy01g006920,Lcy01g006970,Lcy01g007660,Lcy01g008000,Lcy01g008460,Lcy01g008560,Lcy01g008850,Lcy01g009270,Lcy01g009400,Lcy01g009670,Lcy01g010820,Lcy01g011290,Lcy02g006210,Lcy02g008270,Lcy02g008280,Lcy02g008770,Lcy02g009110,Lcy02g009900,Lcy02g009910,Lcy02g010080,Lcy02g010270,Lcy02g010390,Lcy02g010420,Lcy02g010670,Lcy02g010710,Lcy02g010…
GO:0003964	RNA-directed DNA polymerase activity	MF	0	0	345	398	1076	14087	Over	7	Lcy01g004320,Lcy01g004980,Lcy01g005020,Lcy01g006180,Lcy01g006900,Lcy01g006920,Lcy01g006970,Lcy01g007660,Lcy01g008000,Lcy01g008460,Lcy01g008560,Lcy01g008850,Lcy01g009270,Lcy01g009400,Lcy01g009670,Lcy01g010820,Lcy01g011290,Lcy02g006210,Lcy02g008270,Lcy02g008280,Lcy02g008770,Lcy02g009110,Lcy02g009900,Lcy02g009910,Lcy02g010080,Lcy02g010270,Lcy02g010390,Lcy02g010420,Lcy02g010670,Lcy02g010710,Lcy02g010…
GO:0006278	RNA-dependent DNA replication	BP	0	0	345	398	1076	14087	Over	7	Lcy01g004320,Lcy01g004980,Lcy01g005020,Lcy01g006180,Lcy01g006900,Lcy01g006920,Lcy01g006970,Lcy01g007660,Lcy01g008000,Lcy01g008460,Lcy01g008560,Lcy01g008850,Lcy01g009270,Lcy01g009400,Lcy01g009670,Lcy01g010820,Lcy01g011290,Lcy02g006210,Lcy02g008270,Lcy02g008280,Lcy02g008770,Lcy02g009110,Lcy02g009900,Lcy02g009910,Lcy02g010080,Lcy02g010270,Lcy02g010390,Lcy02g010420,Lcy02g010670,Lcy02g010710,Lcy02g010…
GO:0006260	DNA replication	BP	0	0	347	465	1076	14087	Over	6	Lcy01g004320,Lcy01g004980,Lcy01g005020,Lcy01g006180,Lcy01g006900,Lcy01g006920,Lcy01g006970,Lcy01g007660,Lcy01g008000,Lcy01g008460,Lcy01g008560,Lcy01g008850,Lcy01g009270,Lcy01g009400,Lcy01g009670,Lcy01g010820,Lcy01g011290,Lcy02g006210,Lcy02g008270,Lcy02g008280,Lcy02g008770,Lcy02g009110,Lcy02g009900,Lcy02g009910,Lcy02g010080,Lcy02g010270,Lcy02g010390,Lcy02g010420,Lcy02g010670,Lcy02g010710,Lcy02g010…
GO:0006259	DNA metabolic process	BP	0	0	356	695	1076	14087	Over	5	Lcy01g004320,Lcy01g004980,Lcy01g005020,Lcy01g006180,Lcy01g006900,Lcy01g006920,Lcy01g006970,Lcy01g007660,Lcy01g008000,Lcy01g008460,Lcy01g008560,Lcy01g008850,Lcy01g009270,Lcy01g009400,Lcy01g009670,Lcy01g010820,Lcy01g011290,Lcy02g006210,Lcy02g008270,Lcy02g008280,Lcy02g008770,Lcy02g009110,Lcy02g009900,Lcy02g009910,Lcy02g010080,Lcy02g010270,Lcy02g010390,Lcy02g010420,Lcy02g010670,Lcy02g010710,Lcy02g010…
GO:0003676	nucleic acid binding	MF	1.32593e-290	5.90038e-289	596	2269	1076	14087	Over	4	Lcy01g004320,Lcy01g004980,Lcy01g005020,Lcy01g006180,Lcy01g006900,Lcy01g006920,Lcy01g006970,Lcy01g007660,Lcy01g008000,Lcy01g008460,Lcy01g008560,Lcy01g008850,Lcy01g009270,Lcy01g009400,Lcy01g009670,Lcy01g010820,Lcy01g011290,Lcy01g016180,Lcy02g004760,Lcy02g006210,Lcy02g007600,Lcy02g008270,Lcy02g008280,Lcy02g008770,Lcy02g009110,Lcy02g009900,Lcy02g009910,Lcy02g010080,Lcy02g010270,Lcy02g010390,Lcy02g010…
GO:0043531	ADP binding	MF	1.0223e-128	4.04376e-127	68	90	1076	14087	Over	5	Lcy02g011350,Lcy02g011380,Lcy03g003500,Lcy03g007680,Lcy05g009610,Lcy05g009640,Lcy06g002710,Lcy06g002730,Lcy06g015900,Lcy07g003270,Lcy07g007350,Lcy07g007370,Lcy07g009760,Lcy08g011030,Lcy08g011450,Lcy08g015440,Lcy08g015460,Lcy08g015510,Lcy08g015530,Lcy08g015540,Lcy08g016420,Lcy09g016520,Lcy12g000860,Lcy12g002500,Lcy12g002600,Lcy12g002620,Lcy12g002640,Lcy12g002820,Lcy12g002850,Lcy12g002870,Lcy12g002…
GO:1901363	heterocyclic compound binding	MF	1.23348e-120	4.3912e-119	693	4557	1076	14087	Over	3	Lcy01g004320,Lcy01g004980,Lcy01g005020,Lcy01g006180,Lcy01g006900,Lcy01g006920,Lcy01g006970,Lcy01g007660,Lcy01g008000,Lcy01g008460,Lcy01g008560,Lcy01g008850,Lcy01g009270,Lcy01g009400,Lcy01g009670,Lcy01g010820,Lcy01g011290,Lcy01g016180,Lcy02g004760,Lcy02g006210,Lcy02g007600,Lcy02g008270,Lcy02g008280,Lcy02g008770,Lcy02g009110,Lcy02g009900,Lcy02g009910,Lcy02g010080,Lcy02g010270,Lcy02g010390,Lcy02g010…
GO:0097159	organic cyclic compound binding	MF	1.43659e-120	4.64934e-119	693	4558	1076	14087	Over	3	Lcy01g004320,Lcy01g004980,Lcy01g005020,Lcy01g006180,Lcy01g006900,Lcy01g006920,Lcy01g006970,Lcy01g007660,Lcy01g008000,Lcy01g008460,Lcy01g008560,Lcy01g008850,Lcy01g009270,Lcy01g009400,Lcy01g009670,Lcy01g010820,Lcy01g011290,Lcy01g016180,Lcy02g004760,Lcy02g006210,Lcy02g007600,Lcy02g008270,Lcy02g008280,Lcy02g008770,Lcy02g009110,Lcy02g009900,Lcy02g009910,Lcy02g010080,Lcy02g010270,Lcy02g010390,Lcy02g010…
GO:0016772	transferase activity, transferring phosphorus-containing groups	MF	3.93957e-117	1.07884e-115	346	1551	1076	14087	Over	4	Lcy01g004320,Lcy01g004980,Lcy01g005020,Lcy01g006180,Lcy01g006900,Lcy01g006920,Lcy01g006970,Lcy01g007660,Lcy01g008000,Lcy01g008460,Lcy01g008560,Lcy01g008850,Lcy01g009270,Lcy01g009400,Lcy01g009670,Lcy01g010820,Lcy01g011290,Lcy02g006210,Lcy02g008270,Lcy02g008280,Lcy02g008770,Lcy02g009110,Lcy02g009900,Lcy02g009910,Lcy02g010080,Lcy02g010270,Lcy02g010390,Lcy02g010420,Lcy02g010670,Lcy02g010710,Lcy02g010…
GO:0008270	zinc ion binding	MF	1.38595e-104	3.28932e-103	265	1079	1076	14087	Over	7	Lcy01g009400,Lcy03g005510,Lcy03g007110,Lcy03g008100,Lcy04g001710,Lcy04g004710,Lcy05g017960,Lcy05g018110,Lcy06g018120,Lcy08g006650,Lcy09g012920,Lcy09g016800,Lcy09g018550,Lcy12g004960,Lcy12g007600,Lcy13g013400,Lcy13g016030,Lcy01g004720,Lcy01g006210,Lcy01g008760,Lcy01g009280,Lcy01g010640,Lcy01g012710,Lcy02g008780,Lcy04g014630,Lcy04g014940,Lcy04g017810,Lcy04g023740,Lcy06g008820,Lcy06g014010,Lcy06g019…
GO:0090304	nucleic acid metabolic process	BP	2.87588e-94	6.39884e-93	361	1849	1076	14087	Over	5	Lcy01g004320,Lcy01g004980,Lcy01g005020,Lcy01g006180,Lcy01g006900,Lcy01g006920,Lcy01g006970,Lcy01g007660,Lcy01g008000,Lcy01g008460,Lcy01g008560,Lcy01g008850,Lcy01g009270,Lcy01g009400,Lcy01g009670,Lcy01g010820,Lcy01g011290,Lcy02g006210,Lcy02g008270,Lcy02g008280,Lcy02g008770,Lcy02g009110,Lcy02g009900,Lcy02g009910,Lcy02g010080,Lcy02g010270,Lcy02g010390,Lcy02g010420,Lcy02g010670,Lcy02g010710,Lcy02g010…
GO:0034645	cellular macromolecule biosynthetic process	BP	7.42993e-92	1.55591e-90	370	1944	1076	14087	Over	5	Lcy01g004320,Lcy01g004980,Lcy01g005020,Lcy01g006180,Lcy01g006900,Lcy01g006920,Lcy01g006970,Lcy01g007660,Lcy01g008000,Lcy01g008460,Lcy01g008560,Lcy01g008850,Lcy01g009270,Lcy01g009400,Lcy01g009670,Lcy01g010820,Lcy01g011290,Lcy02g006210,Lcy02g008270,Lcy02g008280,Lcy02g008770,Lcy02g009110,Lcy02g009900,Lcy02g009910,Lcy02g010080,Lcy02g010270,Lcy02g010390,Lcy02g010420,Lcy02g010670,Lcy02g010710,Lcy02g010…
GO:0006952	defense response	BP	2.63378e-74	4.46489e-73	76	169	1076	14087	Over	4	Lcy02g011350,Lcy02g011380,Lcy03g003500,Lcy03g007680,Lcy05g009610,Lcy05g009640,Lcy06g002710,Lcy06g002730,Lcy06g015900,Lcy07g003270,Lcy07g007350,Lcy07g007370,Lcy07g009760,Lcy08g011030,Lcy08g011450,Lcy08g015440,Lcy08g015460,Lcy08g015510,Lcy08g015530,Lcy08g015540,Lcy08g016420,Lcy09g016520,Lcy12g000860,Lcy12g002500,Lcy12g002600,Lcy12g002620,Lcy12g002640,Lcy12g002820,Lcy12g002850,Lcy12g002870,Lcy12g002…
GO:0006139	nucleobase-containing compound metabolic process	BP	9.03085e-74	1.46136e-72	367	2118	1076	14087	Over	4	Lcy01g004320,Lcy01g004980,Lcy01g005020,Lcy01g006180,Lcy01g006900,Lcy01g006920,Lcy01g006970,Lcy01g007660,Lcy01g008000,Lcy01g008460,Lcy01g008560,Lcy01g008850,Lcy01g009270,Lcy01g009400,Lcy01g009670,Lcy01g010820,Lcy01g011290,Lcy02g006210,Lcy02g008270,Lcy02g008280,Lcy02g008770,Lcy02g009110,Lcy02g009900,Lcy02g009910,Lcy02g010080,Lcy02g010270,Lcy02g010390,Lcy02g010420,Lcy02g010670,Lcy02g010710,Lcy02g010…
GO:0006725	cellular aromatic compound metabolic process	BP	1.09013e-66	1.61703e-65	368	2218	1076	14087	Over	4	Lcy01g004320,Lcy01g004980,Lcy01g005020,Lcy01g006180,Lcy01g006900,Lcy01g006920,Lcy01g006970,Lcy01g007660,Lcy01g008000,Lcy01g008460,Lcy01g008560,Lcy01g008850,Lcy01g009270,Lcy01g009400,Lcy01g009670,Lcy01g010820,Lcy01g011290,Lcy02g006210,Lcy02g008270,Lcy02g008280,Lcy02g008770,Lcy02g009110,Lcy02g009900,Lcy02g009910,Lcy02g010080,Lcy02g010270,Lcy02g010390,Lcy02g010420,Lcy02g010670,Lcy02g010710,Lcy02g010…
GO:0046483	heterocycle metabolic process	BP	3.01125e-66	4.28802e-65	368	2224	1076	14087	Over	4	Lcy01g004320,Lcy01g004980,Lcy01g005020,Lcy01g006180,Lcy01g006900,Lcy01g006920,Lcy01g006970,Lcy01g007660,Lcy01g008000,Lcy01g008460,Lcy01g008560,Lcy01g008850,Lcy01g009270,Lcy01g009400,Lcy01g009670,Lcy01g010820,Lcy01g011290,Lcy02g006210,Lcy02g008270,Lcy02g008280,Lcy02g008770,Lcy02g009110,Lcy02g009900,Lcy02g009910,Lcy02g010080,Lcy02g010270,Lcy02g010390,Lcy02g010420,Lcy02g010670,Lcy02g010710,Lcy02g010…
GO:0034641	cellular nitrogen compound metabolic process	BP	2.25396e-65	3.08619e-64	368	2236	1076	14087	Over	4	Lcy01g004320,Lcy01g004980,Lcy01g005020,Lcy01g006180,Lcy01g006900,Lcy01g006920,Lcy01g006970,Lcy01g007660,Lcy01g008000,Lcy01g008460,Lcy01g008560,Lcy01g008850,Lcy01g009270,Lcy01g009400,Lcy01g009670,Lcy01g010820,Lcy01g011290,Lcy02g006210,Lcy02g008270,Lcy02g008280,Lcy02g008770,Lcy02g009110,Lcy02g009900,Lcy02g009910,Lcy02g010080,Lcy02g010270,Lcy02g010390,Lcy02g010420,Lcy02g010670,Lcy02g010710,Lcy02g010…
GO:1901360	organic cyclic compound metabolic process	BP	1.39524e-64	1.83965e-63	368	2247	1076	14087	Over	4	Lcy01g004320,Lcy01g004980,Lcy01g005020,Lcy01g006180,Lcy01g006900,Lcy01g006920,Lcy01g006970,Lcy01g007660,Lcy01g008000,Lcy01g008460,Lcy01g008560,Lcy01g008850,Lcy01g009270,Lcy01g009400,Lcy01g009670,Lcy01g010820,Lcy01g011290,Lcy02g006210,Lcy02g008270,Lcy02g008280,Lcy02g008770,Lcy02g009110,Lcy02g009900,Lcy02g009910,Lcy02g010080,Lcy02g010270,Lcy02g010390,Lcy02g010420,Lcy02g010670,Lcy02g010710,Lcy02g010…
GO:0005488	binding	MF	2.2407e-63	2.84889e-62	894	8284	1076	14087	Over	2	Lcy01g004320,Lcy01g004980,Lcy01g005020,Lcy01g006180,Lcy01g006900,Lcy01g006920,Lcy01g006970,Lcy01g007660,Lcy01g008000,Lcy01g008460,Lcy01g008560,Lcy01g008850,Lcy01g009270,Lcy01g009400,Lcy01g009670,Lcy01g010820,Lcy01g011290,Lcy01g016180,Lcy02g004760,Lcy02g006210,Lcy02g007600,Lcy02g008270,Lcy02g008280,Lcy02g008770,Lcy02g009110,Lcy02g009900,Lcy02g009910,Lcy02g010080,Lcy02g010270,Lcy02g010390,Lcy02g010…
GO:0046914	transition metal ion binding	MF	5.74245e-63	7.04935e-62	284	1549	1076	14087	Over	6	Lcy01g009400,Lcy03g005510,Lcy03g007110,Lcy03g008100,Lcy04g001710,Lcy04g004710,Lcy05g017960,Lcy05g018110,Lcy06g018120,Lcy08g006650,Lcy09g012920,Lcy09g016800,Lcy09g018550,Lcy12g004960,Lcy12g007600,Lcy13g013400,Lcy13g016030,Lcy01g004720,Lcy01g006210,Lcy01g008760,Lcy01g009280,Lcy01g010640,Lcy01g012710,Lcy02g008780,Lcy04g014630,Lcy04g014940,Lcy04g017810,Lcy04g023740,Lcy06g008820,Lcy06g014010,Lcy06g019…
GO:0044249	cellular biosynthetic process	BP	6.97929e-62	8.28209e-61	374	2340	1076	14087	Over	4	Lcy01g004320,Lcy01g004980,Lcy01g005020,Lcy01g006180,Lcy01g006900,Lcy01g006920,Lcy01g006970,Lcy01g007660,Lcy01g008000,Lcy01g008460,Lcy01g008560,Lcy01g008850,Lcy01g009270,Lcy01g009400,Lcy01g009670,Lcy01g010820,Lcy01g011290,Lcy02g006210,Lcy02g008270,Lcy02g008280,Lcy02g008770,Lcy02g009110,Lcy02g009900,Lcy02g009910,Lcy02g010080,Lcy02g010270,Lcy02g010390,Lcy02g010420,Lcy02g010670,Lcy02g010710,Lcy02g010…
GO:0004523	RNA-DNA hybrid ribonuclease activity	MF	1.59667e-60	1.83359e-59	58	62	1076	14087	Over	9	Lcy01g016180,Lcy02g004760,Lcy02g007600,Lcy03g009230,Lcy03g019270,Lcy04g003860,Lcy04g010080,Lcy05g006940,Lcy05g018350,Lcy07g005280,Lcy08g012920,Lcy10g004910,Lcy10g006230,Lcy10g012500,Lcy11g007570,Lcy11g011030,Lcy11g013480,Lcy11g018680,Lcy12g003750,Lcy03g007800,Lcy03g012940,Lcy04g002140,Lcy04g003940,Lcy04g008740,Lcy04g018780,Lcy04g023740,Lcy12g004660,Lcy12g006990,Lcy12g007760,Lcy12g010100,Lcy13g013…
GO:1901576	organic substance biosynthetic process	BP	2.06855e-60	2.30127e-59	374	2362	1076	14087	Over	4	Lcy01g004320,Lcy01g004980,Lcy01g005020,Lcy01g006180,Lcy01g006900,Lcy01g006920,Lcy01g006970,Lcy01g007660,Lcy01g008000,Lcy01g008460,Lcy01g008560,Lcy01g008850,Lcy01g009270,Lcy01g009400,Lcy01g009670,Lcy01g010820,Lcy01g011290,Lcy02g006210,Lcy02g008270,Lcy02g008280,Lcy02g008770,Lcy02g009110,Lcy02g009900,Lcy02g009910,Lcy02g010080,Lcy02g010270,Lcy02g010390,Lcy02g010420,Lcy02g010670,Lcy02g010710,Lcy02g010…
GO:0016740	transferase activity	MF	2.83749e-48	2.80596e-47	373	2555	1076	14087	Over	3	Lcy01g004320,Lcy01g004980,Lcy01g005020,Lcy01g006180,Lcy01g006900,Lcy01g006920,Lcy01g006970,Lcy01g007660,Lcy01g008000,Lcy01g008460,Lcy01g008560,Lcy01g008850,Lcy01g009270,Lcy01g009400,Lcy01g009670,Lcy01g010820,Lcy01g011290,Lcy02g006210,Lcy02g008270,Lcy02g008280,Lcy02g008770,Lcy02g009110,Lcy02g009900,Lcy02g009910,Lcy02g010080,Lcy02g010270,Lcy02g010390,Lcy02g010420,Lcy02g010670,Lcy02g010710,Lcy02g010…
GO:0046872	metal ion binding	MF	1.33138e-34	1.15603e-33	307	2181	1076	14087	Over	5	Lcy01g009400,Lcy03g005510,Lcy03g007110,Lcy03g008100,Lcy04g001710,Lcy04g004710,Lcy05g017960,Lcy05g018110,Lcy06g018120,Lcy08g006650,Lcy09g012920,Lcy09g016800,Lcy09g018550,Lcy12g004960,Lcy12g007600,Lcy13g013400,Lcy13g016030,Lcy00g000220,Lcy00g000670,Lcy00g001180,Lcy05g010120,Lcy05g010130,Lcy11g012340,Lcy11g012370,Lcy11g012390,Lcy11g012400,Lcy11g012590,Lcy11g016860,Lcy11g016880,Lcy11g016910,Lcy11g016…
GO:0008234	cysteine-type peptidase activity	MF	1.09753e-32	8.87999e-32	38	93	1076	14087	Over	6	Lcy01g009780,Lcy02g011620,Lcy04g004090,Lcy05g012890,Lcy05g017830,Lcy06g016450,Lcy06g018100,Lcy08g004420,Lcy08g009870,Lcy09g008770,Lcy09g013980,Lcy09g017960,Lcy09g018620,Lcy09g021520,Lcy10g004980,Lcy10g008660,Lcy12g002180,Lcy12g004070,Lcy12g004760,Lcy13g016400,Lcy06g015490,Lcy05g017460,Lcy07g011510,Lcy12g006460,Lcy00g000300,Lcy03g001170,Lcy07g002590,Lcy10g005950,Lcy10g006130,Lcy04g006170,Lcy11g014…
GO:0043170	macromolecule metabolic process	BP	4.74791e-17	2.34758e-16	422	3961	1076	14087	Over	4	Lcy01g004320,Lcy01g004980,Lcy01g005020,Lcy01g006180,Lcy01g006900,Lcy01g006920,Lcy01g006970,Lcy01g007660,Lcy01g008000,Lcy01g008460,Lcy01g008560,Lcy01g008850,Lcy01g009270,Lcy01g009400,Lcy01g009670,Lcy01g010820,Lcy01g011290,Lcy02g006210,Lcy02g008270,Lcy02g008280,Lcy02g008770,Lcy02g009110,Lcy02g009900,Lcy02g009910,Lcy02g010080,Lcy02g010270,Lcy02g010390,Lcy02g010420,Lcy02g010670,Lcy02g010710,Lcy02g010…
GO:0006950	response to stress	BP	3.31984e-16	1.57582e-15	88	514	1076	14087	Over	3	Lcy02g011350,Lcy02g011380,Lcy03g003500,Lcy03g007680,Lcy05g009610,Lcy05g009640,Lcy06g002710,Lcy06g002730,Lcy06g015900,Lcy07g003270,Lcy07g007350,Lcy07g007370,Lcy07g009760,Lcy08g011030,Lcy08g011450,Lcy08g015440,Lcy08g015460,Lcy08g015510,Lcy08g015530,Lcy08g015540,Lcy08g016420,Lcy09g016520,Lcy12g000860,Lcy12g002500,Lcy12g002600,Lcy12g002620,Lcy12g002640,Lcy12g002820,Lcy12g002850,Lcy12g002870,Lcy12g002…
GO:0010333	terpene synthase activity	MF	9.67542e-16	4.47331e-15	24	45	1076	14087	Over	6	Lcy12g004960,Lcy00g000220,Lcy00g000670,Lcy00g001180,Lcy05g010120,Lcy05g010130,Lcy11g012340,Lcy11g012370,Lcy11g012390,Lcy11g012400,Lcy11g012590,Lcy11g016860,Lcy11g016880,Lcy11g016910,Lcy11g016920,Lcy11g016950,Lcy11g016980,Lcy11g018230,Lcy06g006540,Lcy06g006550,Lcy06g006560,Lcy06g006570,Lcy06g006590,Lcy06g006620
GO:0044260	cellular macromolecule metabolic process	BP	3.87476e-15	1.72427e-14	380	3559	1076	14087	Over	4	Lcy01g004320,Lcy01g004980,Lcy01g005020,Lcy01g006180,Lcy01g006900,Lcy01g006920,Lcy01g006970,Lcy01g007660,Lcy01g008000,Lcy01g008460,Lcy01g008560,Lcy01g008850,Lcy01g009270,Lcy01g009400,Lcy01g009670,Lcy01g010820,Lcy01g011290,Lcy02g006210,Lcy02g008270,Lcy02g008280,Lcy02g008770,Lcy02g009110,Lcy02g009900,Lcy02g009910,Lcy02g010080,Lcy02g010270,Lcy02g010390,Lcy02g010420,Lcy02g010670,Lcy02g010710,Lcy02g010…
GO:0000287	magnesium ion binding	MF	1.96206e-08	5.58795e-08	23	100	1076	14087	Over	6	Lcy00g000220,Lcy00g000670,Lcy00g001180,Lcy05g010120,Lcy05g010130,Lcy11g012340,Lcy11g012370,Lcy11g012390,Lcy11g012400,Lcy11g012590,Lcy11g016860,Lcy11g016880,Lcy11g016910,Lcy11g016920,Lcy11g016950,Lcy11g016980,Lcy11g018230,Lcy06g006540,Lcy06g006550,Lcy06g006560,Lcy06g006570,Lcy06g006590,Lcy06g006620
GO:0030598	rRNA N-glycosylase activity	MF	4.33672e-08	1.21565e-07	11	20	1076	14087	Over	7	Lcy04g003560,Lcy05g011770,Lcy05g011800,Lcy05g011820,Lcy00g000820,Lcy05g011850,Lcy05g011860,Lcy05g011870,Lcy05g011880,Lcy05g011890,Lcy05g013150
GO:0046983	protein dimerization activity	MF	5.21334e-08	1.42765e-07	58	386	1076	14087	Over	4	Lcy01g007380,Lcy01g008500,Lcy01g009340,Lcy01g010100,Lcy02g000630,Lcy02g000660,Lcy02g009470,Lcy02g010240,Lcy02g012090,Lcy03g004790,Lcy03g005550,Lcy04g002220,Lcy04g006550,Lcy05g016520,Lcy06g010230,Lcy06g016260,Lcy07g002980,Lcy07g003400,Lcy08g008550,Lcy08g008730,Lcy08g012570,Lcy09g015040,Lcy09g016750,Lcy09g018410,Lcy09g019910,Lcy09g020140,Lcy10g006160,Lcy11g011540,Lcy11g016930,Lcy12g004010,Lcy12g007…
GO:0017148	negative regulation of translation	BP	8.47819e-08	2.25241e-07	11	21	1076	14087	Over	6	Lcy04g003560,Lcy05g011770,Lcy05g011800,Lcy05g011820,Lcy00g000820,Lcy05g011850,Lcy05g011860,Lcy05g011870,Lcy05g011880,Lcy05g011890,Lcy05g013150
GO:0003824	catalytic activity	MF	6.25265e-06	1.4178e-05	586	6734	1076	14087	Over	2	Lcy01g004320,Lcy01g004980,Lcy01g005020,Lcy01g006180,Lcy01g006900,Lcy01g006920,Lcy01g006970,Lcy01g007660,Lcy01g008000,Lcy01g008460,Lcy01g008560,Lcy01g008850,Lcy01g009270,Lcy01g009400,Lcy01g009670,Lcy01g010820,Lcy01g011290,Lcy01g016180,Lcy02g004760,Lcy02g006210,Lcy02g007600,Lcy02g008270,Lcy02g008280,Lcy02g008770,Lcy02g009110,Lcy02g009900,Lcy02g009910,Lcy02g010080,Lcy02g010270,Lcy02g010390,Lcy02g010…
GO:0043167	ion binding	MF	8.5717e-06	1.8879e-05	385	4194	1076	14087	Over	3	Lcy01g009400,Lcy03g005510,Lcy03g007110,Lcy03g008100,Lcy04g001710,Lcy04g004710,Lcy05g017960,Lcy05g018110,Lcy06g018120,Lcy08g006650,Lcy09g012920,Lcy09g016800,Lcy09g018550,Lcy12g004960,Lcy12g007600,Lcy13g013400,Lcy13g016030,Lcy02g011350,Lcy02g011380,Lcy03g003500,Lcy03g007680,Lcy05g009610,Lcy05g009640,Lcy06g002710,Lcy06g002730,Lcy06g015900,Lcy07g003270,Lcy07g007350,Lcy07g007370,Lcy07g009760,Lcy08g011…
GO:0016788	hydrolase activity, acting on ester bonds	MF	0.000122132	0.000248452	65	540	1076	14087	Over	4	Lcy01g016180,Lcy02g004760,Lcy02g007600,Lcy03g009230,Lcy03g019270,Lcy04g003860,Lcy04g010080,Lcy05g006940,Lcy05g018350,Lcy07g005280,Lcy08g012920,Lcy10g004910,Lcy10g006230,Lcy10g012500,Lcy11g007570,Lcy11g011030,Lcy11g013480,Lcy11g018680,Lcy12g003750,Lcy03g007800,Lcy03g012940,Lcy04g002140,Lcy04g003940,Lcy04g008740,Lcy04g018780,Lcy04g023740,Lcy12g004660,Lcy12g006990,Lcy12g007760,Lcy12g010100,Lcy13g013…
GO:0044237	cellular metabolic process	BP	0.00270113	0.0049824	391	4534	1076	14087	Over	3	Lcy01g004320,Lcy01g004980,Lcy01g005020,Lcy01g006180,Lcy01g006900,Lcy01g006920,Lcy01g006970,Lcy01g007660,Lcy01g008000,Lcy01g008460,Lcy01g008560,Lcy01g008850,Lcy01g009270,Lcy01g009400,Lcy01g009670,Lcy01g010820,Lcy01g011290,Lcy02g006210,Lcy02g008270,Lcy02g008280,Lcy02g008770,Lcy02g009110,Lcy02g009900,Lcy02g009910,Lcy02g010080,Lcy02g010270,Lcy02g010390,Lcy02g010420,Lcy02g010670,Lcy02g010710,Lcy02g010…
GO:0044238	primary metabolic process	BP	0.00689167	0.0120859	437	5177	1076	14087	Over	3	Lcy01g004320,Lcy01g004980,Lcy01g005020,Lcy01g006180,Lcy01g006900,Lcy01g006920,Lcy01g006970,Lcy01g007660,Lcy01g008000,Lcy01g008460,Lcy01g008560,Lcy01g008850,Lcy01g009270,Lcy01g009400,Lcy01g009670,Lcy01g010820,Lcy01g011290,Lcy02g006210,Lcy02g008270,Lcy02g008280,Lcy02g008770,Lcy02g009110,Lcy02g009900,Lcy02g009910,Lcy02g010080,Lcy02g010270,Lcy02g010390,Lcy02g010420,Lcy02g010670,Lcy02g010710,Lcy02g010…
GO:0004144	diacylglycerol O-acyltransferase activity	MF	0.00722512	0.0124861	4	11	1076	14087	Over	8	Lcy08g006090,Lcy08g006100,Lcy08g006120,Lcy08g006130
GO:0000723	telomere maintenance	BP	0.00825212	0.0139893	8	39	1076	14087	Over	4	Lcy04g000480,Lcy04g000950,Lcy06g014760,Lcy07g005700,Lcy12g002250,Lcy12g005490,Lcy12g009070,Lcy13g013030
GO:0000808	origin recognition complex	CC	0.018593	0.0302243	3	8	1076	14087	Over	4	Lcy01g007780,Lcy10g003100,Lcy11g013740
GO:0070011	peptidase activity, acting on L-amino acid peptides	MF	0.0269929	0.0425198	42	393	1076	14087	Over	5	Lcy01g009780,Lcy02g011620,Lcy04g004090,Lcy05g012890,Lcy05g017830,Lcy06g016450,Lcy06g018100,Lcy08g004420,Lcy08g009870,Lcy09g008770,Lcy09g013980,Lcy09g017960,Lcy09g018620,Lcy09g021520,Lcy10g004980,Lcy10g008660,Lcy12g002180,Lcy12g004070,Lcy12g004760,Lcy13g016400,Lcy06g015490,Lcy05g017460,Lcy07g011510,Lcy12g006460,Lcy00g000300,Lcy03g001170,Lcy07g002590,Lcy10g005950,Lcy10g006130,Lcy04g006170,Lcy11g014…
GO:0008137	NADH dehydrogenase (ubiquinone) activity	MF	0.0461253	0.0704748	3	11	1076	14087	Over	7	Lcy02g007680,Lcy10g006810,Lcy13g016320
